# Supplementary material for: Detection of Rat Lungworm (Angiostrongylus cantonensis) in Rats and Gastropods, Italy
Source: Emerg Infect Dis. 2025 Sep;31(9):1833–7. doi: 10.3201/eid3109.250648 (PMC12407194; doi:10.3201/eid3109.250648)
Supplement: Appendix 1 — List of examined organisms with georeferenced localities and sequencing results from detection of rat lungworm (Angiostrongylus cantonensis) in rats and gastropods, Italy. [file 25-0648-Techapp-s1.xlsx]

## Sheet: Appendix 1 Table
Article DOI: https://doi.org/10.3201/eid3109.250648
EID cannot ensure accessibility for supplementary materials supplied by authors. Readers who have difficulty accessing supplementary content should contact the authors for assistance.
Detection of Rat Lungworm (Angiostrongylus cantonensis) in Rats and Gastropods, Italy
Appendix 1
Appendix 1 Table. List of examined organisms with georeferenced localities sequencing results
Location ID	Province	Municipality (Quarter)	Locality	Coordinates	Examined hosts	total/positive	A. cantonensis haplotype (no. of adults sequenced)	GenBank accession no.
1	Metropolitan City of Naples	Naples (Porto)	Via Sedile di Porto, Via Mezzocannone	40.844601, 14.255418; 40.84628, 14.25719	Rattus rattus	(1/1)	NAP1 (24)	PV425925
					Eobania vermiculata	(14/0)
					Cornu aspersum	(1/0)
2	Metropolitan City of Naples	Naples (San Carlo all'Arena)	Via Michele Tenore, Botanical Garden (Naples)	40.861018, 14.260907; 40.8625236, 14.2626878	Rattus rattus	(1/0)
					Tandonia sowerbyi	(9/0)
					Deroceras laeve	(1/0)
					Limax maximus	(1/0)
					Planorbella duryi	(24/0)
					Cornu aspersum	(13/0)
					Eobania vermiculata	(7/0)
					Pomatias elegans	(5/0)
					Oxychilus draparnaudi	(1/0)
3	Metropolitan City of Naples	Naples (Vomero)	Via Alessandro Scarlatti,	40.844021, 14.231238;	Rattus rattus	(1/1)	NAP2 (4)	PV425926
			Via Aniello falcone	40.8391805, 14.2217879	Rattus norvegicus	(2/0)
4	Metropolitan City of Naples	Naples (Posillipo)	Via Parco Carelli,	40.820077, 14.213288; 40.819638, 14.204266	Rattus norvegicus	(2/0)
			Via Alessandro Manzoni
5	Metropolitan City of Naples	Naples (Fuorigrotta)	Via Diocleziano	40.821721, 14.190283	Rattus norvegicus	(1/0)
6	Metropolitan City of Naples	Marano di Napoli	Torre Carraciolo	40.8761437, 14.1699583	Rattus norvegicus	(13/11)	NAP1 (41)	PV425925
					Deroceras laeve	(32/6)	NAP1	PV425925
					Tandonia sowerbyi	(3/0)
					Cernuella cisalpina	(19/0)
					Cornu aspersum	(2/0)
					Cantareus apertus	(5/0)
					Rumina decollata	(6/0)
					Campylaea planospira	(1/0)
					Eobania vermiculata	(2/0)
					Oxychilus draparnaudi	(2/1)	NAP1	PV425925
					Monacha sp.	(1/0)
7	Metropolitan City of Naples	Marano di Napoli	Via Corre di Sotto	40.9004717, 14.1723499	Eobania vermiculata	(4/0)
					Cornu aspersum	(3/0)
					Limacus flavus	(15/0)
					Ambigolimax valentianus	(3/0)
8	Metropolitan City of Naples	Casandrino	Via Don Vincenzo Pica	40.932489, 14.244604	Rattus rattus	(1/0)
9	Metropolitan City of Naples	Casalnuovo di Napoli	Via Paolo Borsellino	40.90973, 14.35083	Ambigolimax valentianus	(2/0)
					Deroceras laeve	(1/0)
					Tandonia sowerbyi	(3/0)
					Tandonia budapescensis	(2/0)
					Eobania vermiculata	(1/0)
					Cantareus apertus	(3/0)
10	Metropolitan City of Naples	Ercolano	Corso Resina	40.808338, 14.347791	Rattus norvegicus	(1/0)
11	Avellino	Lauro	Lauro	40.883629, 14.622213	Limacus flavus	(19/0)
					Deroceras reticulatum	(1/0)
					Eobania vermiculata	(1/0)
					Limax maximus	(4/0)
12	Salerno	Corbara	Via Monacelle	40.7279016, 14.5930269	Rattus rattus	(1/0)
					Rattus norvegicus	(3/0)
					Deroceras laeve	(17/0)
					Deroceras reticulatum	(1/0)
					Tandonia sowerbyi	(14/0)
					Limacus flavus	(16/1)
					Cantareus apertus	(11/0)
					Rumina decollata	(2/0)
					Ambigolimax valentianus	(9/0)
					Limax maximus	(2/0)
					Eobania vermiculata	(4/0)
13	Salerno	Nocera Inferiore	Via Salvatore d'Alessandro	40.74875, 14.632944	Tandonia sowerbyi	(29/0)
					Limacus flavus	(6/0)
					Ambigolimax valentianus	(11/0)
					Cornu aspersum	(5/0)
14	Salerno	Giffoni Valle Piana	Via S. Francessco	40.7139157, 14.9396152	Deroceras laeve	(5/0)
					Ambigolimax valentianus	(3/0)
					Limacus flavus	(1/0)
					Cernuella cisalpina	(4/0)
					Eobania vermiculata	(1/0)
15	Salerno	Laureana Cilento	Via Pesaperi	40.303056, 15.006393	Rattus rattus	(5/0)
